# Supplementary material for: Narrowband-Internet of Things Device-to-Device Simulation: An Open-Sourced Framework
Source: Sensors (Basel). 2021 Mar 5;21(5):1824. doi: 10.3390/s21051824 (PMC7961383; doi:10.3390/s21051824)
Supplement: Supplementary file 1 [file sensors-21-01824-s001.zip]

Archive with 7 entries (7 files):
- GUI-16-8-2020- V5/LntcyEnrgyPrfrmnc.m
- GUI-16-8-2020- V5/NB_IoT_GUI.fig
- GUI-16-8-2020- V5/NB_IoT_GUI.m
- GUI-16-8-2020- V5/plotBS.m
- GUI-16-8-2020- V5/PlotPuser.m
- GUI-16-8-2020- V5/queueBS.m
- GUI-16-8-2020- V5/queueCH.m
