# Supplementary material for: Narrowband-Internet of Things Device-to-Device Simulation: An Open-Sourced Framework
Source: Sensors (Basel). 2021 Mar 5;21(5):1824. doi: 10.3390/s21051824 (PMC7961383; doi:10.3390/s21051824)
Supplement: Supplementary file 1 [file sensors-21-01824-s001.zip › GUI-16-8-2020- V5/PlotPuser.m]

%plot power consumption profile
%function plotPuser(usrr,mtrxenergy)
usrr=50;
figure()
plot(mtrxenergy(:,usrr))
title('power consumption for user 50')
xlabel('Number of rounds r')
ylabel('Energy disipated J')
